# Supplementary material for: Identification of a pharyngeal mucosal lymphoid organ in zebrafish and other teleosts: Tonsils in fish?
Source: Sci Adv. 2023 Nov 1;9(44):eadj0101. doi: 10.1126/sciadv.adj0101 (PMC10619939; doi:10.1126/sciadv.adj0101)
Supplement: Supplementary file 2 — Movies S1 to S8 [file sciadv.adj0101_movies_s1_to_s8.zip]

Archive with 8 entries (8 files):
- adj0101_Movie_S1.mp4
- adj0101_Movie_S2.mp4
- adj0101_Movie_S3.mp4
- adj0101_Movie_S4.mp4
- adj0101_Movie_S5.mp4
- adj0101_Movie_S6.mp4
- adj0101_Movie_S7.mp4
- adj0101_Movie_S8.mp4
